# Supplementary material for: Effectiveness of Information and Communication Technology (ICT) Interventions in Elderly’s Sleep Disturbances: A Systematic Review and Meta-Analysis
Source: Sensors (Basel). 2021 Sep 8;21(18):6003. doi: 10.3390/s21186003 (PMC8468949; doi:10.3390/s21186003)
Supplement: Supplementary file 1 [file sensors-21-06003-s001.zip]

Archive with 2 entries (2 files):
- sensors-1341310-supplementary.pdf
- Table S1(Supplementary)2.pdf
